# Supplementary material for: Assessing genetic conservation of human sociability-linked genes in C. elegans
Source: Behav Genet. 2025 Feb 21;55(2):141–52. doi: 10.1007/s10519-025-10216-2 (PMC11882721; doi:10.1007/s10519-025-10216-2)
Supplement: Supplementary file 2 — Supplementary file2 (XLSX 33 KB) [file 10519_2025_10216_MOESM2_ESM.xlsx]

## Sheet: Human sociability genes
Supplementary Table 1
Title: Assessing genetic conservation of human sociability-linked genes in C. elegans
Authors: M. C. Roozen1 and M. J. H. Kas1*
1 Groningen Institute for Evolutionary Life Sciences, University of Groningen, Groningen, the Netherlands
*Corresponding author. E-mail address: m.j.h.kas@rug.nl.
Human sociability genes			Legend
ACVR2A				Not included in analyses
ADTRP
ANKRD7
AP001652.1
AP002884.2
AP002884.3
APLNR
ARNTL
ASCC3
BCO2
BTBD18
C11orf31
CFTR
CLP1
CNTF
CTNND1
CTTNBP2
DRD2
DTX4
EDN1
ELAVL2
FAM111A
FAM222A
FAR1
FBXL17
GBE1
GLYATL1
GLYATL2
GRIK2
HIATL1
HIVEP1
ISL1
KCTD10
LPXN
MAN2A1
MBD5
MED19
MMAB
MVK
MYO1H
NAA38
NINJ1
NRXN1
OR5AK2
OR5B17
ORC4
P2RX3
PARVA
PATL1
PHACTR1
PHF2
PLET1
PRDM13
PTH
RP11-295D22.1
RP11-691N7.6
SERPING1
SIM1
SIPA1L1
SLC43A1
SMIM13
SMTNL1
SSRP1
TIMM10
TMPRSS5
TMX2
TMX2-CTNND1
TNKS1BP1
TTC12
UBE3B
YPEL4
ZBTB16
ZDHHC5
ZFP91
ZFP91-CNTF
ZNF484
Supplementary Table 1. Human sociability genes extracted from the study by Bralten et al. (2021).

## Sheet: C elegans orthologs
Supplementary Table 2
Title: Assessing genetic conservation of human sociability-linked genes in C. elegans
Authors: M. C. Roozen1 and M. J. H. Kas1*
1 Groningen Institute for Evolutionary Life Sciences, University of Groningen, Groningen, the Netherlands
*Corresponding author. E-mail address: m.j.h.kas@rug.nl.
Gene	Ensembl ortholog	Wormbase ortholog (non-BLAST)	Wormbase BLASTP counterpart	Ortholog used for subsequent analyses	Ortholog present
ANKRD7	X	X	X	X	0
BTBD18	X	X	X	X	0
CNTF	X	X	X	X	0
DTX4	X	X	X	X	0
EDN1	X	X	X	X	0
FAM111A	X	X	X	X	0
FAM222A	X	X	X	X	0
MBD5	X	X	X	X	0
NINJ1	X	X	X	X	0
ORC4	X	X	X	X	0
P2RX3	X	X	X	X	0
PLET1	X	X	X	X	0
PRDM13	X	X	X	X	0
PTH	X	X	X	X	0
SELENOH	X	X	X	X	0
SLC43A1	X	X	X	X	0
SMIM13	X	X	X	X	0
TNKS1BP1	X	X	X	X	0
ZFP91	X	X	X	X	0
ARNTL	aha-1	X	Not performed	aha-1	1
TTC12	unc-45 & sti-1	X	Not performed	unc-45 & sti-1	1
ACVR2A	daf-1 & sma-6	daf-4	Not performed	daf-1 & sma-6	1
ADTRP	C37E2.10	C37E2.2	Not performed	C37E2.10	1
APLNR	X	npr-15, npr-31 & npr-33	Not performed	npr-15, npr-31 & npr-33	1
ASCC3	Y54E2A.4	Y54E2A.4	Not performed	Y54E2A.4	1
BCO2	X	bcmo-1 & bcmo-2	Not performed	bcmo-1 & bcmo-2	1
CFTR	cft-1	cft-1	Not performed	cft-1	1
CLP1	clpf-1	clpf-1	Not performed	clpf-1	1
CTNND1	jac-1	jac-1	Not performed	jac-1	1
CTTNBP2	X	C49H3.6	Not performed	C49H3.6	1
DRD2	ser-5	dop-3	Not performed	ser-5	1
ELAVL2	X	exc-7	Not performed	exc-7	1
FAR1	fard-1	fard-1	Not performed	fard-1	1
FBXL17	fbxl-1	X	Not performed	fbxl-1	1
GBE1	T04A8.7	T04A8.7	Not performed	T04A8.7	1
GLYATL1	T10B10.4	T10B10.4	Not performed	T10B10.4	1
GLYATL2	T10B10.4	T10B10.4	Not performed	T10B10.4	1
GRIK2	glr-1	glr3 & glr-5	Not performed	glr-1	1
HIATL1 (aka MFSD14B)	T25D3.4	T25D3.4	Not performed	T25D3.4	1
HIVEP1	X	sma-9	Not performed	sma-9	1
ISL1	lim-7	lim-7	Not performed	lim-7	1
KCTD10	D2045.8	X	Not performed	D2045.8	1
LPXN	pxl-1	pxl-1	Not performed	pxl-1	1
MAN2A1	aman-2	aman-2	Not performed	aman-2	1
MED19	mdt-19	mdt-19	Not performed	mdt-19	1
MMAB	mmab-1	mmab-1	Not performed	mmab-1	1
MVK	mvk-1	mvk-1	Not performed	mvk-1	1
MYO1H	X	X	hum-5	hum-5	1
NAA38	natc-3	natc-3	Not performed	natc-3	1
NRXN1	X	nrx-1	Not performed	nrx-1	1
OR5AK2	X	X	ckr-2	ckr-2	1
OR5B17	X	srsx-27 through srsx-39	Not performed	[srsx-27 through srsx-39]	1
PARVA	pat-6	pat-6	Not performed	pat-6	1
PATL1	patr-1	patr-1	Not performed	patr-1	1
PHACTR1	F26H9.2	F26H9.2	Not performed	F26H9.2	1
PHF2	jmjd-1.1, jmjd-1.2 & jhdm-1	jmjd-1.2	Not performed	jmjd-1.1, jmjd-1.2 & jhdm-1	1
SERPING1	X	srp-2, srp-6 & srp-7	Not performed	srp-2, srp-6 & srp-7	1
SIM1	hif-1	hlh-34	Not performed	hif-1	1
SIPA1L1	F53A10.2	sipa-1	Not performed	F53A10.2	1
SMTNL1	X	T15B12.1	Not performed	T15B12.1	1
SSRP1	athp-1	hmg-3 & hmg-4	Not performed	athp-1	1
TIMM10	tin-10	tin-10	Not performed	tin-10	1
TMPRSS5	X	try-1	Not performed	try-1	1
TMX2	C35D10.10	C35D10.10	Not performed	C35D10.10	1
UBE3B	oxi-1	oxi-1	Not performed	oxi-1	1
YPEL4	M04B2.4	F37A8.5	Not performed	M04B2.4	1
ZBTB16	X	zfp-2	Not performed	zfp-2	1
ZDHHC5	X	dhhc-8	Not performed	dhhc-8	1
ZNF484	X	znf-782	Not performed	znf-782	1
					Count
					50
					Proportion
					0.724638
* BLASTP search was not performed as orthologs had been determined in previous steps.
Supplementary Table 2. Overview of ortholog detection methods and outcomes.

## Sheet: Interaction sets human
Supplementary Table 3
Title: Assessing genetic conservation of human sociability-linked genes in C. elegans
Authors: M. C. Roozen1 and M. J. H. Kas1*
1 Groningen Institute for Evolutionary Life Sciences, University of Groningen, Groningen, the Netherlands
*Corresponding author. E-mail address: m.j.h.kas@rug.nl.
Set1	Set2	Set3	Set4	Set5	Set6	Set7	Set8	Set9	Set10	Conserved sociability genes		Set11	Set12	Set13	Set14	Set15	Set16	Set17	Set18	Set19	Set20	Nonconserved sociability genes
ZNF521	SOX5	PCBP2	UROD	OS9	SRR	PCID2	NDUFA13	ASB13	TMPRSS3	ARNTL		GTF2IRD2B	RHBDD2	CELF3	NUDT4	NOXA1	CD69	NCMAP	ADGRA3	C12orf49	IL17RE	ANKRD7
ERVK3-1	SETDB2	CSGALNACT1	CHRNA9	QPCTL	C17orf96	PIGU	NARFL	CCDC88B	GSAP	TTC12		VCAM1	SVIL	LRCH3	STRIP1	PDLIM4	OR13C5	KCNJ1	DISP1	FKBP6	DNAJC12	BTBD18
CRY2	OR13C4	CSRNP2	TRIM50	PRF1	WDR33	GSX2	IGFL4	HLA-DRA	TM9SF1	ACVR2A		HOXD3	KCNK4	MS4A14	C19orf81	MBD2	TMEM230	PRUNE	MEIKIN	DAPL1	SWT1	CNTF
VPS37D	TMEM100	MTMR12	MC2R	CSNK1G1	CELSR3	IYD	ZMYM2	ING1	RDH13	ADTRP		C6orf48	CFAP44	CDK4	CLDN9	CD1D	MTR	ZMPSTE24	GATA3	CST11	SAAL1	DTX4
SI	PRR20C	CHD4	VAMP5	OR13D1	TUBB1	CMTM2	NAA25	TINCR	NAP1L5	APLNR		SAFB	EMP3	CNTNAP1	INO80E	TMEM14B	ENY2	ABCB9	RHD	TMPRSS4-AS1	CILP2	EDN1
MINOS1	EIF4B	HOXB4	SOBP	SRSF3	FAM162A	DEFB107B	U2SURP	C8B	UGT1A4	ASCC3		DPP8	MYO19	COX11	SPATA31A5	ZFAND2A	ZBTB20	HTR2A	CD86	SBDS	MYH15	FAM111A
IL10RB	BCKDHA	DCAF4	CTRB2	XRN1	ZNF48	GNAT1	FOXO6	EXTL1	AP5B1	BCO2		BRAT1	SERPINC1	DNM1	ARPC2	TMEM86A	TEC	UBTD2	ZNF3	RALA	BCL11A	FAM222A
SLC35C2	LPL	MTHFD2	GABRA1	SLFN14	ELP5	RAB12	C1orf162	TACC1	WIPF2	CFTR		NAGLU	ST8SIA3	BHMG1	PDK4	FAM3D	MTF1	SLC2A6	CCDC59	SOAT1	TPD52L2	MBD5
SLC39A7	THAP8	MICAL1	CECR6	CA1	CARM1	FIBP	LDHD	VTN	ZNF610	CLP1		OSBPL6	CERS4	ESPL1	EEF1G	MRPL30	RCBTB1	FAM172A	POLR1A	FOS	UGCG	NINJ1
NDUFAF2	DSG4	CDC42EP3	WDR74	TSGA13	TBKBP1	TBL1XR1	GLE1	ABCF3	STARD9	CTNND1		IQCC	SERPINA1	RTN3	PPP6C	GPR161	EFCAB6	DSC1	WBSCR22	COG6	XPO1	ORC4
CBS	CRB1	CBLN4	RGS11	CETP	AEBP2	RPP25	ZFAND1	MT3	GALNTL5	CTTNBP2		PFDN5	C10orf131	CDK2	KRTAP10-12	CCDC169-SOHLH2	TJP1	PRR29	ATP7B	TSPAN2	PTPDC1	P2RX3
MRPS18B	DNAJC4	HACE1	KDELC2	ILVBL	REL	GCSH	KCNN2	TAC4	CANT1	DRD2		C2orf68	ANKEF1	CD1A	FAU	PTCRA	GAA	TMEM52	HMG20B	STOML3	AGAP1	PLET1
C1orf100	PATJ	B3GALT6	ABCC10	GSC2	RNASE10	NPIPA1	RANBP10	C17orf64	CPNE6	ELAVL2		SYT14	HMGN3	CLEC18C	ZNF184	ADAR	PRTFDC1	KDELR2	LAG3	ADAM32	C11orf58	PRDM13
HIST1H2BN	C12orf56	MBOAT4	TSSK4	LRRN4	MAPK12	WDR34	KLK12	CDHR1	KRTAP5-3	FAR1		CIART	REG3G	C4orf3	FKBP11	RASGRF1	SCUBE2	CFAP54	DEFB135	SCAMP3	KANSL1	PTH
PSMB8	OR4C12	OA3	NDUFS1	S100A7	GKN2	OCLN	GPR137B	SRD5A3	SFTPC	FBXL17		ORM1	LINC00521	ADAMTS6	HMOX2	TIMMDC1	WWOX	EMX2	SLC16A8	ULK3	LRRC19	SELENOH
RIMS1	RNF213	AK7	GDF11	ZBTB25	RPS6KB1	DLEU7	KLHL42	LRRN4CL	UBE2I	GBE1		FAM50B	BCAN	RMND1	SVOP	RND2	CERKL	FMN1	PNPLA2	C1RL	GTF3C4	SLC43A1
TNKS1BP1	WFDC11	TEX36	MED18	HIST1H1D	DNASE2	PIGN	SLC15A1	ITIH1	PFDN4	GLYATL1		MGAT4D	GTF2B	IDH3A	PSRC1	HOXC4	PSMA1	CREB3L3	CC2D2A	AP2B1	HIBADH	SMIM13
LSM6	AMPD3	TPCN2	SYNJ2BP	SSR2	XPO4	MAPKAPK5	EDEM3	VEGFC	CAMKMT	GLYATL2		CAMLG	SOWAHA	ANKMY1	CYP26B1	RYR3	THOP1	KLF13	KAT2B	TAS2R41	IGF2	TNKS1BP1
CGGBP1	ZNF598	YWHAG	PXMP4	SOX15	ZNF775	PIP5K1A	KDM5A	SLC5A9	MED20	GRIK2		PDZK1IP1	PCDHGB3	IWS1	C16orf45	DDX10	C21orf62	ZSWIM8	DOCK6	UPF1	AGAP6	ZFP91
CAPN8	DYRK2	ADGRG7	PRKG2	PTBP1	USP17L23	CCDC141	WNT2B	NCF2	DNAJC15	HIATL1
VPS4B	B3GNT5	LDAH	LCN10	NFRKB	GTF2IRD2B	TMEM8C	NNT	PPP1R14D	SAMHD1	HIVEP1
RARRES1	FAM71C	DCDC2B	OTOF	VMAC	C19orf52	BRDT	PATL2	VARS	TTC26	ISL1
DNAH7	ST18	CDK5RAP3	PRKAR1B	MAEL	TTC30B	GADD45GIP1	RASSF9	LOH19CR1	USP20	KCTD10
LRRC58	SHANK1	P2RX7	CBLB	ABI1	USP7	MIER3	AQP7	LRRC4	EBF2	LPXN
C7orf76	OR2H1	PTGDR	TBC1D10A	SGCD	MAP4K4	TNFSF10	RORC	TRPC3	GET4	MAN2A1
PCDH7	RAB4A	CDC42SE1	PLA2G2C	TEX19	TNF	GNG7	ACSM6	NCBP2-AS2	LACTB	MED19
HN1	ZNF830	HIST1H2AM	CASP8AP2	KIR2DL4	RAD51AP2	MUC4	ZSCAN21	NAT14	SETSIP	MMAB
MAPK4	TCP11L1	MRPL51	DCSTAMP	TMEM190	USP19	SLC37A4	ECI2	CHST15	PLXNC1	MVK
TESC	SRSF2	SPEN	IFNA17	BUD31	AP5B1	OST4	TMEM132E	PIGBOS1	ITGB3BP	MYO1H
IFNGR2	EIF1B	HIC1	MMP27	CD300LD	LYN	SORBS3	RBM12	GRIN3B	CNTLN	NAA38
MGAT4B	C20orf203	ZNF708	ACVR2B	ATP9B	LRP6	CBWD1	KCTD15	ARHGEF7	AK1	NRXN1
TLDC2	KRTAP4-8	YPEL3	OR51I1	HAUS4	HIRIP3	UBA3	LCT	STIM1	ENTPD5	OR5AK2
RIMBP2	OR8D1	EFCAB5	PCDHA2	ADAMTSL5	PTBP1	CD38	ZNF354C	PRRT4	VNN2	OR5B17
TRIM51	TLE4	SSMEM1	ANKRD37	TKFC	PLRG1	ISG20	LAMP3	MEI4	AHR	PARVA
KANSL1L	PTPN5	SPRTN	RPL34	LYNX1	TIFAB	PLIN4	NUMB	FNBP1	TYRO3	PATL1
ZNF317	MSH6	ISLR	OSBPL10	SLC25A10	OR51A7	REV1	KPNA4	RFPL1	MIER3	PHACTR1
PPARG	GMFG	PRLH	TC2N	SCARB2	HIST2H2AA4	CRYGD	TMEM11	SNAP91	CORO7-PAM16	PHF2
HSPH1	GTF2A1L	ANKRD63	TEX29	SLCO2B1	PJA2	HES4	SLIT1	EBI3	RAB40B	SERPING1
CFAP157	SMOX	HSD17B7	SLAIN1	PLET1	SOX1	PANK1	C1QL3	SBDS	POU4F1	SIM1
DOCK2	AHSP	ZNF837	GZMB	CNTNAP3B	P3H2	BTN3A3	SOGA3	ATP2B4	CNIH1	SIPA1L1
DUSP10	PNPLA3	NPRL2	FITM2	SIGLEC8	EXT2	BTG1	MAST2	NR0B2	AEN	SMTNL1
EXOSC7	WDR27	FFAR4	SLC35A5	LGALS14	RNF4	TCTN3	THOC7	JAK3	SPIC	SSRP1
FADD	NUTM1	HPS6	POLR3D	RNF41	OR9I1	LCLAT1	TIGD3	ZNF593	GRB2	TIMM10
LYSMD2	NECTIN1	TCEB3	FAM45A	NCOR1	SNAP23	POLR3C	OR4C3	ADAMTS15	ALDH9A1	TMPRSS5
PDXP	WDR12	PLSCR4	ZNF836	RIPPLY3	ALKBH8	RGS17	MEI4	GBAS	IGLL5	TMX2
NR1I2	GFAP	WDFY4	BATF3	EQTN	SYNRG	RP1	FNBP1	KLK11	AKR1D1	UBE3B
DCTN1	ROBO1	PLXNA1	EVA1A	FUT5	BBS9	OR9G4	RFPL1	ZNF695	BHLHE22	YPEL4
PPP1R42	ITGAM	PTPRN	EEF1A2	LGALS7B	SLC1A5	KMT5B	SNAP91	LRRFIP2	FOXD4L1	ZBTB16
DPH5	APOL4	SLITRK6	CAB39	STMN4	ZNF699	BET1L	EBI3	WNT10A	SLC2A8	ZDHHC5
NUAK1	SMIM11A	CTSK	COLGALT2	ANXA4	CCDC126	TMX4	SBDS	SH2D5	MESDC2	ZNF484
Supplementary Table 3. Conserved and nonconserved human sociability gene sets including ten random sets (sets 1 through 20) as comparisons each.

## Sheet: Interaction sets C elegans
Supplementary Table 4
Title: Assessing genetic conservation of human sociability-linked genes in C. elegans
Authors: M. C. Roozen1 and M. J. H. Kas1*
1 Groningen Institute for Evolutionary Life Sciences, University of Groningen, Groningen, the Netherlands
*Corresponding author. E-mail address: m.j.h.kas@rug.nl.
Set1	Set2	Set3	Set4	Set5	Set6	Set7	Set8	Set9	Set10	Ortholog set
H39E20.1	lron-3	ctf-4	srbc-30	ugt-20	F53E4.2	T23F11.2	C34C6.3	Y48A5A.1	adss-1	aha-1
W05E10.2	phy-4	F07G6.10	kin-34	Y46G5A.14	srw-77	mam-3	F20D6.2	Y71F9AL.12	C09B9.1	[unc-45, sti-1]
haf-9	C50B8.4	dmsr-8	srh-97	ksr-1	uaf-2	ucr-2.2	Y39A1A.27	srxa-19	Y71H2B.5	[daf-1, sma-6]
epg-4	srw-89	zig-12	Y39A3A.2	F07G6.10	Y59A8B.24	ZK973.9	W02B3.4	gcc-1	slc-17.1	C37E2.10
W08E12.2	F43D2.3	Y82E9BL.19	lgc-31	C17H12.5	pho-5	F20D6.10	K06B9.6	K11D12.12	C03B1.9	[npr-15, npr-31, npr-33]
Y67D8B.2	asp-19	F13H8.3	K07D4.5	pudl-1	K07H8.2	K10H10.6	clec-57	nhr-126	R07B7.8	Y54E2A.4
Y105C5A.1	lido-4	K05C4.7	F11E6.10	gex-2	prp-21	C08E8.3	B0303.11	tsp-19	Y54F10BM.6	[bcmo-1, bcmo-2]
srx-31	C45E1.5	rpoa-1	F48G7.7	fbxb-60	C40H1.9	T27A1.3	pkg-2	zyg-1	srw-135	cft-1
C31C9.2	T03F6.6	F47B10.9	C49A9.10	C49C3.11	E02H9.9	ceeh-2	Y57E12B.4	madd-3	spp-14	clpf-1
hcp-3	K07C11.7	R07C12.3	srh-291	Y45G12C.3	R05G9.5	C14C6.5	fbxb-41	nhr-209	F56H9.9	jac-1
srw-41	rpn-13	srbc-51	irld-29	F40H3.2	set-30	nhr-79	F56A8.9	F42A10.6	grd-2	C49H3.6
C49A1.10	F19B10.5	srh-52	eri-7	srx-117	acl-1	srz-62	aly-1	Y37F4.8	cyp-35A4	ser-5
K09E9.3	hex-4	F44E7.4	D1007.4	Y73B6BL.289	mlt-9	K12D12.4	F53H4.3	M03C11.9	bris-1	exc-7
F18A11.2	K09C8.8	T06A4.3	C24A3.2	C53A5.17	Y48G8AR.8	pbrm-1	gst-43	sqrd-1	K02A6.2	fard-1
clec-102	R151.8	F46H5.4	D1005.2	T26C5.5	tag-164	snx-1	oatr-1	poml-1	C25G4.7	fbxl-1
F15D3.9	lact-8	oac-26	F56C3.8	C55B6.4	F46A9.1	F27B10.1	pam-1	srh-239	pcca-1	T04A8.7
B0024.15	sre-21	ZC84.1	gpb-1	vha-1	nhr-108	ugt-53	ZK899.6	plpp-1.3	C03C10.7	T10B10.4
homt-1	Y97E10AR.4	clh-6	mkk-4	W02D9.2	egl-1	C01B10.11	M02D8.2	msp-38	sra-9	glr-1
pap-1	eor-2	T02G6.11	sma-4	ucr-2.3	nfyb-1	pho-1	C06E4.2	Y47C4A.1	F08F1.4	T25D3.4
Y54F10AM.5	fbxc-29	sre-48	tin-44	flp-28	cyp-33B1	vha-20	ceh-19	K07A12.8	R03D7.2	sma-9
Y53H1A.7	T03E6.9	C47F8.3	pgp-4	algn-2	exos-9	flp-13	ZC487.2	vha-2	tmem-131	lim-7
C01B9.4	anmt-2	fecl-1	rab-1	C49A9.5	best-12	Y57A10C.1	stdh-4	Y41C4A.21	C33D3.3	D2045.8
nas-25	uri-1	C01G10.17	F33D11.6	unc-2	calm-1	sre-33	Y38H8A.2	srw-33	cash-1	pxl-1
Y69E1A.3	czw-1	C16C8.7	Y92H12A.5	nhr-71	Y73B6BL.289	W01B6.5	mrpl-54	dod-22	B0207.5	aman-2
C15C8.6	C11D2.7	D2030.11	F53C3.7	F44A2.3	unc-41	F44E5.1	T28F4.1	nlp-61	ccch-1	mdt-19
F01D5.6	cdc-25.4	srw-144	adm-2	R02F2.6	T19D2.3	ifa-4	nhr-195	nhr-143	dhhc-7	mmab-1
col-109	ZC443.7	T08D2.4	F31B9.4	T19A5.3	algn-10	C40C9.4	fbxa-118	lmtr-5	T21C9.9	mvk-1
erfa-3	C26D10.7	Y73B3A.20	srh-68	ttr-2	del-5	T10C6.7	sru-48	sas-6	Y116A8C.24	hum-5
F22H10.11	H20J04.7	F40A3.4	syp-3	srt-37	aho-3	best-18	mom-5	zmp-4	unc-9	natc-3 (Y48G1C.9)*
C27A2.12	srm-3	Y61B8A.6	phat-6	ZK430.7	syp-2	mct-5	K10G6.9	C33G8.2	F56B3.9	nrx-1
mboa-7	rbm-34	fbxb-25	T03G6.3	mcm-7	F56B3.11	srh-20	rsu-1	nep-22	K04C1.3	ckr-2
F16B3.3	T06G6.6	sma-1	dct-5	R08A2.2	F14F7.5	srm-1	chpf-2	R10E4.7	kcc-1	[srsx-27 t/m srsx-39]
nyn-1	sdhd-1	C50F7.3	F38E9.1	C41G6.13	clec-165	C50F4.16	Y92H12A.2	gtsf-1	nep-16	pat-6
syf-2	R11A8.1	rcan-1	Y57E12AR.1	ZK1010.4	rdl-1	Y95D11A.3	srh-235	K10D11.2	Y47G6A.19	patr-1
cdc-48.2	Y40B10A.9	F25H5.10	tmc-2	scl-24	Y49E10.29	R52.6	T26C11.9	best-7	srd-45	F26H9.2
pitp-1	ttx-3	ZK666.15	F23D12.1	F27D4.1	W08F4.3	kars-1	ZC412.5	atfs-1	ZK930.6	[jmjd-1.1, jmjd-1.2, jhdm-1]
sqst-3	fbxa-211	str-52	thn-4	Y39B6A.7	ZK380.4	spe-29	T27A10.5	F29D10.1	rps-18	[srp-2, srp-6, srp-7]
cps-6	C55C3.1	col-86	impt-1	nhr-77	atp-6	F46B3.9	pmp-1	taf-10	srbc-36	hif-1
zim-3	C27B7.2	T28B8.4	Y119C1B.10	T09D3.3	T16G1.7	emb-1	C49F5.7	unc-25	arl-1	F53A10.2
C47A4.5	qars-1	C55A6.6	F13B6.3	unc-53	nhr-233	F14D12.1	C44C1.1	Y53F4A.2	T05F1.8	T15B12.1
C02F5.13	C50F4.16	ZK909.3	R08C7.4	B0563.18	his-64	tank-1	fbxb-17	cbs-2	tag-340	athp-1
fezf-1	Y54G2A.12	srx-46	tbx-8	ZK1290.11	ins-19	srh-228	F39F10.5	grl-3	F37D6.4	tin-10
dmd-6	T18D3.1	E04F6.15	D2096.13	K03H6.1	Y57A10C.1	F25G6.1	M110.8	F49F1.10	pgp-1	try-1
F42A9.6	clec-180	Y110A2AL.5	tbx-30	ida-1	C55A1.6	T27E7.1	emb-1	rab-21	nhr-104	C35D10.10
nhr-285	srsx-13	srj-1	chil-17	EEED8.3	K02A6.4	F37C12.3	nyn-1	F07C4.11	F34D10.3	oxi-1
bed-3	anmt-3	F43C9.2	Y105E8B.7	M03C11.1	T15B7.1	srx-31	R07E4.3	F07F6.1	mig-10	M04B2.4
mltn-5	Y119D3B.21	egas-3	F53F1.4	C36B7.3	C36B1.11	F52C6.3	R02D5.10	ZK512.8	nduf-2.2	zfp-2
tpxl-1	Y34D9A.7	mrpl-42	W10G6.1	srm-4	nono-1	nlp-71	mbk-1	F36D3.16	F21A3.4	dhhc-8
fbxa-75	C43H6.6	Y38F2AL.12	bed-2	egl-5	set-6	flp-7	Y51F10.15	best-21	C43H6.4	znf-782 (Y55F3AM.14)*
										* Genemania used different names for the genes compared to Ensembl or Wormbase, the name used by Genemania is between round brackets.
Supplementary Table 4. Set of C. elegans orthologs of human sociability genes and ten sets of random C. elegans genes as comparison.

## Sheet: C elegans interactions
Supplementary Table 5
Title: Assessing genetic conservation of human sociability-linked genes in C. elegans
Authors: M. C. Roozen1 and M. J. H. Kas1*
1 Groningen Institute for Evolutionary Life Sciences, University of Groningen, Groningen, the Netherlands
*Corresponding author. E-mail address: m.j.h.kas@rug.nl.
Ortholog	Interactions								Total
aha-1	F53A10.2	hif-1							2
[unc-45*, sti-1]	clpf-1								1
[daf-1, sma-6]	T04A8.7								1
C37E2.10									0
[npr-15, npr-31, npr-33]	ser-5	ckr-2	znf-782 (Y55F3AM.14)	nrx-1					4
Y54E2A.4	athp-1								1
[bcmo-1, bcmo-2]	fbxl-1*								1
cft-1	nrx-1								1
clpf-1	[unc-45*, sti-1]								1
jac-1									0
C49H3.6	mdt-19	athp-1	F26H9.2						3
ser-5	[npr-15, npr-31, npr-33]	ckr-2							2
exc-7									0
fard-1	T10B10.4								1
fbxl-1*	[bcmo-1, bcmo-2]	sma-9	oxi-1						3
T04A8.7	[daf-1, sma-6]	athp-1	try-1	F26H9.2					4
T10B10.4	fard-1								1
glr-1*	nrx-1	lim-7	D2045.8*						3
T25D3.4									0
sma-9	fbxl-1*	hif-1	athp-1	zfp-2	znf-782 (Y55F3AM.14)				5
lim-7	glr-1*	pxl-1							2
D2045.8*	glr-1*								1
pxl-1	lim-7	pat-6							2
aman-2	athp-1								1
mdt-19	mmab-1	natc-3 (Y48G1C.9)	C49H3.6						3
mmab-1	mdt-19								1
mvk-1									0
hum-5	nrx-1								1
natc-3 (Y48G1C.9)	mdt-19	zfp-2							2
nrx-1	cft-1	glr-1*	hum-5	[npr-15, npr-31, npr-33]					4
ckr-2	[npr-15, npr-31, npr-33]	ser-5							2
[srsx-27 t/m srsx-39]									0
pat-6	pxl-1	T15B12.1							2
patr-1									0
F26H9.2	T04A8.7	C49H3.6							2
[jmjd-1.1, jmjd-1.2, jhdm-1]	athp-1	oxi-1	zfp-2						3
[srp-2, srp-6, srp-7]									0
hif-1	aha-1	sma-9							2
F53A10.2	aha-1								1
T15B12.1	pat-6								1
athp-1	[jmjd-1.1, jmjd-1.2, jhdm-1]	oxi-1	Y54E2A.4	aman-2	sma-9	C49H3.6	T04A8.7		7
tin-10	C35D10.10								1
try-1	T04A8.7								1
C35D10.10	tin-10	zfp-2							2
oxi-1	[jmjd-1.1, jmjd-1.2, jhdm-1]	athp-1	fbxl-1*	zfp-2					4
M04B2.4*									0
zfp-2	[jmjd-1.1, jmjd-1.2, jhdm-1]	oxi-1	sma-9	znf-782 (Y55F3AM.14)	natc-3 (Y48G1C.9)	C35D10.10			6
dhhc-8									0
znf-782 (Y55F3AM.14)	sma-9	[npr-15, npr-31, npr-33]	zfp-2						3
Supplementary Table 5. Interactions between C. elegans orthologs of human sociability-linked genes.
